# Supplementary material for: Impact of Breastfeeding Practices on Autistic Traits in Chinese Children Aged from 3 to 4 Years: Cross-Sectional Study
Source: Nutrients. 2025 Feb 28;17(5):836. doi: 10.3390/nu17050836 (PMC11901610; doi:10.3390/nu17050836)
Supplement: Supplementary file 1 [file nutrients-17-00836-s001.zip]

Archive with 1 entries (1 files):
- nutrients-3504351-supplementary.pdf
